# Supplementary material for: High donor hemoglobin interacts with pre-transplant recipient neutropenia to modulate mortality after allogeneic hematopoietic stem cell transplantation: An exploratory, single-center, retrospective, real-world study
Source: PLoS One. 2026 May 22;21(5):e0349615. doi: 10.1371/journal.pone.0349615 (PMC13196987; doi:10.1371/journal.pone.0349615)
Supplement: S1 Dataset — This file contains the de-identified patient data used for the primary survival and interaction analyses. (XLSX) [file pone.0349615.s003.xlsx]

## Sheet: Raw Data
ID	age	Gender	Height	Weight	Blood_group	Race	Diagnosis	Relapse_status	HLA_compability	Recipient_WBC	Recipient_HBG	Recipient_Neutrophil	Recipient_Lymphocyte	Recipient_Monocyte	Recipient_platelet	ALT	AST	BUN	creatinine	Total_protein	albumin	FBS	uric_acid	LDH	ALP	Bilirubin_total	Bilirubin_direct	Mg	TSH	LH	FSH	T3	T4	Ferritin	PTH	Calcium	Phosphorus	Triglycride	Cholestrol	LDL	HDL	CMV_IgG	CMV_IgM	HSV_IgG	VZV_IgG	VZV_IgM	HBs_ab	HBs_IgM	HBc_ab
1	23	1	164	48	6	1	4	0	1	0.7	7.6	40	60	1	18	35	19	31	0.8	7.6	3.7	116	3.1	271	149	0.5	0.1	1.89	1.21	0.59	1.17	1.57	94.8	3358	80.4	8.8	4.4	298	209	81	57	0	0	1	1	0	0	0	0
2	13	0	156	45	6	0	0	0	1	1.2	8.1	23	70	4	40	21	14	14	0.5	7	4.8	89			263	0.75	0.24	2.1	3.6	0.5	2.3		11.3	11.43	12.6	3.8	5.1			80	26	1	0	1	1	0	0	0	0
3	59	1	164	84	0	0	5	0	1	48.5	11.9	35	14	1	739	49	52	18.2	0.81	6		90			382	0.9	0.22		4.7	35.6	59.9	2.3	14	204	27.6	9.9	3.8		227	115	40	1	0	0	1	0	0	0	0
4	21	0	171	78	1	0	0	0	1	7.2	8.4	67	4	11	2	26	14	16.24	1	7.63	4.5	111	3.4	252	179	0.59	0.13	1.71	1.09	12.3	3.73	1	6.9		21.17	9.3	3.6	81	130	82	24	1	0	1	1	0	0	0	0
5	31	1		64.5	2	0	4	0	1	3.1	5.5	25	67	7	43	34	31	13.07	0.95	6.5	4.4	81	6.2	501	112	0.8	0.31		1.6	2.5	3.5	1	4.6	325	34.6	8.4	3.8	75	163	101	40	1	0	0	1	0	1	0	0
6	41	0	187	83	0	0	0	0	1	1.8	9.3	53	45	2	273	12	13	8.87	0.78	6.8		89			226	1.04	0.34	2.34	1.44	9.02	10	1.34	10.1	1412	79.2				129	64	47	1	0	1	1	0	0	0	0
7	18	1	163	53	6	0	0	0	1	1.3	11	9	46	39	267			10.73	0.83		5	88	3.1	565	151	0.46	0.2	2.1	2.42	18.64	2.02	1	8.3	800	29.67	10	4.1	163	152	83	51	1	0	1	0	0	0	0	0
8	30	1	163	80	6	0	0	0	1	3.78	11.2	67	24	5	164	34	24	9.3	0.7	6.2	4.51	81	4.1	454	165	1.4	0.3	2.1	0.66	3.24	4.91	1.91	10.11	478	79.6	9.3	2.7	195	213	118	53	1	0	0	1	0	1	0	0
9	31	0	171	70	6	1	0	0	1	1.2	9.2	68	27	1	13	39	24	18	0.9	6.51	4.85	95	3	185	381	2	0.5	2.21	1.6	6.6	6.5	1.3	7.5	852	28.8	9.8	3.61	178	165	88	41	0	0	1	1	0	0	0	0
10	46	1	167	70	0	0	0	1	1	7.5	12.9	35	45	10	176	44	28	31	0.7	6.6	4.2	98	3.8	473	273	0.8	0.36	2	3.05	27.3	52.5	1.5	8.22	963	36.3	9.9	3.7	61	96	73	30	0	0	0	0	0	0	0	0
11	47	1	158	73	6	3	0	0	1	4.7	11.6	62	37	1	200	14	16	12.13	0.66	6.7	4.4	107	3.5	226	211	0.23	0.11	1.86	7.2	48.3	32.4	2	7.8	277	12.8	9	4.9	81	103	61	34	0	0	1	0	0	0	0	0
12	18	1	158	43	6	3	0	0	1	14.6	9.2	50	37	3	390	79	34	10	0.73	7.4	4.1	79	4	258	181	3.6	1.2	2.12	2.7	35.57	73.27	0.9	6.72	1699	21.3	10.3	3.7	87	102			1	0	1	0	0	1	0	0
13	55	1	159	83	6	0	2	0	1	3.8	8.1	64	26	5	26	89	50	14.47	0.74	7.9	4	101	5.1	840	338	1.7	0.4	2.1	2.5	0.47	6	1.7	5.2	2476	21.7	9	4.3	113	170	95	44	0	0	0	0	0	1	0	0
14	58	0	170	68	0	1	0	0	0	2.3	9.8	62	32	5	430	45	30	49	0.9	7.7	4.3	89	6.4	360	425	0.42	0.2	2	3.4	5.9	5.5	1.3	8.6	1943	22	9.6	4.4	125	239	140	31	1	0	1	0	0	1	0	0
15	41	0	170	78	7	0	1	0	0	8	14	66	22	2	286	50	29	55	1.49	6.4	4.5	114	5.9	631	285			2.5	1.6			1.1	6.04	1703	33.7	9.6	4.21	240	214	105	52	0	0	1	1	0	1	0	1
16	53	1	158	82	0	3	0	0	0	4.5	14.3	56	32	3	183	46	29	9.33	0.88	6.9	4.4	98	3.6	486	115	0.5	0.15	2.1	1.9	17.7	49.7	1.7	6.7	230		10.4	4.7	234	247	181	48	0	1	1	1	0	0	0	0
17	20	0	196	85	6	0	1	0	0	3.8	9.2	47	46	1	195	50	22	11.67	0.8	7.5	5	90	5.4	300	147	0.8	0.1		3.26	3.7	3.8	1.1	7.67	814	56.8	9		70	130	62	54	1	0	0	1	0	0	0	0
18	47	1	151	71	4	0	1	0	0	15.3	11.4	47	29	17	244	21	18	18.2	0.8	5.9	4	103	7.8	391	263	0.47	0.13	2.06	1.9	9.7		1.4	11.7	580	16.5	9.5	4.6	193	152	79	34	0	0	0	0	1	1	0	0
19	60	0	160	74	6	0	0	0	0	4	9.1	48	40	10	41	23	22	24.73	1.26	9		109				0.8	0.13		2	4.8	5.23	2.3	12	4107	25	10.1	4		158	88	42	1	0	0	1	0	0	0	0
20	56	0	173	62	6	0	0	0	0	0.84	9.3	15	47	25	35	15	25	18.67	0.95	7.3	4.61	80	2.08	800	211	0.76	0.26	1.9	3.29	13.3	5.61	1.01	10.1	1205	40.4	8.8	4	104	108	57	39	0	0	1	1	0	0	0	1
21	61	1	152	87	0	0	2	0	0	2.2	7.4	53	44	2	15	37	40	21.93	0.84	6.8	4	109	2.9	709	208	1.7	0.23	2.2	5.9	39	73.1	1	7.9	948	80.3	9.3	3.5	93	188	94	67	1	0	1	0	0	0	0	0
22	48	0	173	90	6	0	4	0	0	2	8.1	36	57	7	20	21	35	22.87	1.24	6.8	4.75	107	5.4	801	185	0.63	0.17	2.2	1.63	5.5	4	1.21	9.05	875	215	8.7	3	76	184	101	53	1	0	0	1	0	0	0	0
23	45	1	166	66	2	0	0	0	0	2.3	14.8	54	36	9	82	42	25		0.87	7.1	4.7	109		344	143				2.5	41.1	72.5	1.8	12.1	508	31.5	9.4	3.2	102	168	101	40	1	0	0	0	0	0	0	0
24	17	1	159	59	2	0	0	0	0	3.1	11.8	55	34	9	243	49	35	12.13	0.62	6.5	4.6	96	6.5	455	255	0.8	0.26		5.4	13.1	4.7	1.9	7.3	1629	30.4	9.3	4.3	193	188	92	50	1	0	0	0	0	0	0	0
25	22	1	170	65	6	0	1	0	0	6.8	10.3	78	14	6	219	17	21	7		6.7	4.8	106	2.3	448	324			1.9	0.4	9.1	2.9	2.7	8.4	728		8.2	3.8		94	41	25	1	0	0	1	0	0	0	0
26	23	0	173	64	0	0	0	0	0	1.8	7.1	34	59	6	9	34	18		0.88	7.2	4.4	96		384	234	1.4	0.4		1.67	12.4	5.8	1.8	9.6	3631	28.4	9.2	3.6	132	112	57	24	1	0	0	1	0	0	0	0
27	45	0	184	77	0	0	0	0	0	4.4	9.7	59	28	9	69	22	30	13.53	0.99	8.1	4.9	128	5.6	497	126	0.62	0.17		1.7	6.23	7.7	1.1	8.6	144	84.3	9.5	2.6	106	186	125	47	1	0	0	1	0	0	0	0
28	7	1	126	24	0	0	7	0	0	3	9.8	28	53	5	10	94	81	7.93	0.3	7.9	4.5	95	2.5	354	412	1.2	0.29		1.9	0.1	0.3	1.8		8107	19.1	8.8	4	153	144	84	33	1	1	0	1	0	0	0	1
29	37	0	183	107	5	0	5	1	0	3.3	13.8	59	36	5	300	26	19	12.6	0.93	8	5.6	101		467	132	0.7	0.2	1.8	2.19			2.6	7.29	214	49.9	10.1	3.8	277	194	121	49	1	0	1	1	0	0	0	0
30	32	1	170	75	0	0	0	0	0	4.5	13.1	53	34	8	269	22	18	15.87	0.76	7.2	5.1	85	4.2	332	185	0.6	0.19		2	8.1	2.9	2.3	9.5	252	32	9.8	3.6	308	227	110	46	0	0	0	0	0	1	0	0
31	55	0	186	107	2	0	0	0	0	2.1	8.8	17	72	8	172	26	18	18.67	1	7.1		153			138	0.6	0.24		1.2	5.69	4.49	1.2	8.6	447.6	14.8	8.3	4.4		114	64	25	1	0	0	1	0	0	0	0
32	63	0	169	65	6	0	5	0	0	3	9.4	40	51	7	18	30	29	16.33	1.05	8	5.2	97	5.6	499	188	0.7	0.13		5.8	1.86		1.9	7.8	28.58	58.9	9.5	3.9	108	154		47	1	0	0	1	0	0	0	0
33	63	1	159	97	6	0	2	0	0	1	7.7	7	90	1	15	31	24	11.67	0.89	6.04	3.69	89	3.2	277	232	0.69	0.2		1.3	23.7	38.9	1.5	6.4	1363	42.4	8.91	3.5	115	170	111	32	1	0	1	1	0	0	0	0
34	63	0	173	75	6	0	0	0	0	1	9.5	10	87	2	45	41	19	21	1.4	8	4	144	2.5	365	193	0.9	0.4	2.4	1.6	6.58	3.34	1.23	7.87	1457	51.6	8.4	2.7	71	119	58	42	1	0	1	1	0	0	0	0
35	67	0	170	80	6	0	0	0	0	10.6	11	66	27	5	403			14.71	1.2	8.3	3.6	79	7.7		361			1.9	2.33	8.7	8.5	1.15	7.9	167	95.2	9.4	4	121	170			1	0	1	1	0	1	0	0
36	46	1	154	61	2	0	0	0	0	5.3	6.3	55	20	10	23	29	24	17.73	0.8	6.6	4.8	92		118	363	1.86	0.62	1.85	1.6	37.4	63.4	1.13	11.06	497	54.7	9.7	2.3	174	124	68	23	1	0	1	1	0	0	0	0
37	20	0	168	55	0	0	0	0	0	2.8	12.2	23	63	5	230	11	10	13.53	0.7	8.9	4.9	104		316		0.9	0.17		3	10.5	8.8	0.9	8	1351	64.8	9.6	4.5				43	1	0	0	0	0	0	0	0
38	39	1	163	65	6	0	0	0	0	5.6	8.9	69	27	3	132	14	21	13.53	0.82	7.4	4.7	89	4.7	641		1.39	0.32	1.9	3	16.1	9.3	1.6	11	701	40.3	8.6	4.1	126	127	55	41	1	0	0	1	0	0	0	0
39	21	0	180	62	2	0	0	0	0	6.6	10.9	67	25	6	348	48	56	20.53	1.07	7.2	4	93	6.7	375	261	0.9	0.18	2.06	1.3			2.1	7.4	651	40.7	9.95	4.28	68	155			0	0	1	1	0	1	0	0
40	34	0	173	100	2	0	0	1	0	16.5	13.2	54	35	6	222	23	26	11.68	0.68	7.5	4.8		7.2	613	233	0.7	0.2	2.2	0.9	5.5	5	2.4	12.6	158	53.8	9.7	4.1	222	135	90	28	1	0	0	1	0	0	0	0
41	29	0	173	63	0	2	1	0	0	4.4	10.9	68	21	6	206	28	22	11.67	0.9	6.4	4.5	94		395	204	0.82	0.36	2.4	1.99	10.2	15.2	1.37	9.36	841	53	9.3	4.5	137	171	110	42	1	0	1	1	0	0	0	0
42	24	0	172	80	6	0	0	0	0	4.8	10.2	41	49	9	312	98	44	7	0.8	6.5	3.9	84	6.9	361	205	0.46	0.21	1.9	3.03	6.53	4.04	1.14	5.78	1268		9.3	5	357	101	66	25	1	0	1	1	0	0	0	0
43	57	1	160	55	6	0	1	0	0	4.3	10.2	37	46.5	1	655	25	19	10.27	0.85	7.1	4.3	105	5.1	271	134	0.71	0.3	2.3	0.28	47.3	102.4	1.5	10.6	1159	31.9	10.3	4.6	262	190	109	30	1	0	1	0	0	0	0	0
44	47	1	163	67	6	0	0	0	0	0.1	7.7	25	59	4	25	35	16	9.8	0.7	5.3	3.1	164	2.2	414	125	1	0.3		4	9	11	1	7.5	17000	16			53	141	77	41	1	0	0	1	0	0	0	0
45	48	0	166	79	6	0	0	0	0	5.2	10.4	73	20	5	26	93	25	11.67	0.93	7	3.5	125	5.2	511	269	0.8	0.3	2.3		4.02	2.88			1007	22.5	9.7	4.5	223	210	125	54	0	0	1	1	0	0	0	0
46	54	0	172	55	6	0	0	0	0	3.3	9.3	54	42	1	140	41	34	11	0.83	6.4	4.1	104	3.9	682	193	0.81		1.83	1.63	11.5	34.1	1.96	10.6	1947	18.3	9.2	4.2	257	243	160	54	1	0	1	1	0	1	0	0
47	37	0	170	64	6	0	0	0	0	10.37	9.8	65	14	2	366	35	28	14.93	0.7	7.1	4.3	97	8.1	633	153	1	0.27		1.92	1.61	5.72	1.96	11.8	8.9	22.82	8.5	4.4	302	212	86	65	1	0	1	1	0	1	0	0
48	41	1	150	46	0	0	0	0	1	5	10					37	32	13.53	0.55		4.04	87	3.7	279	131	0.66	0.41	2.58	1.84	1.3	1.2	1.5	7.4	280		10.3	4	125	177	88	39	1	0	1	0	0	0	0	0
49	17	0	171	57	0	0	1	0	0	7.1	12.8	79	17	3	236	59	45	5.13	0.94	7	4.7	98	5.4		501	2	0.53		3	3.4	4	2.8	13	879	19.4	9.7		78	177	66	57	1	0	0	0	0	0	0	0
50	58	1	154	70	6	0	0	0	0	9.6	10.2	70	20	10	532			13	0.8	5.2	4.2	143	4.2	652					1.27	37.7	106	0.76	6.13	1500	16.2			183	301	160	39	1	0	1	1	0	0	0	0
51	53	1	153	68	0	0	0	0	0	2.2	8	26	62	7	107	65	51	17.27	0.87	7.7	4.8	113	5	430	234	1.1	0.16	2	2.8	2.55	1.21	1.8	9.8	2585	42.2	9.9	4.8	182	179	101	34	1	0	0	0	0	0	0	0
52	50	0	176	75	0	0	0	0	0	0.4	9.9	2	97	1	16	34	12	18.2	1.14	6.8	4.2	100	2.3		134	1.1	0.32	1.81	2.3	2.11	5.01	9.8	7.02	1044	33.7	8.9	4.2	47	125	55	57	1	0	1	1	0	1	0	0
53	21	0	170	51	6	0	0	0	0	6.1	9.2	76	18	3	396	29	15	28	0.75	7.7	4.7	86	3.3	341	991	0.63	0.22	1.81	4.7	6.3	3.9	1.5	9	927	19.6	9.6	4.4	89	178	130	29	0	0	1	1	0	0	0	0
54	42	0	168	66	4	0	0	0	0	2.9	7.2	87	9	4	161	220	137	18.2	0.98	7	3.7	143	5.7	220	238	0.75	0.34	1.84	1.96	4.24	5.28	7.45	1.51	240	24.47	9.9	4.4	169	208	121	28	0	0	1	1	0	0	0	0
55	46	0	168	68	2	0	0	0	0	1.1	7.7	16	79	4	42	34	27	53	1.02	8.6	4.8	111	7.9	343	303	0.64	0.22	2.25	2.17	3.87	2.43	8.3	8.6	1776	54.8	9.7	4.5	202	121	65	28	1	0	1	0	0	1	0	0
56	56	0	178	77	0	0	0	0	0	7.9	11.2	68	31	1	308	40	23	37	1.05	6.7	4.2	97	7.1	278	212	0.41	0.1	1.97	2	8.9	16.2	1.2	7.2	1000	23	10.3	4.5	294	188	103	54	0	0	0	0	0	0	0	0
57	42	0	168	82	0	0	1	0	0	3.7	11.5	70	27	2	211	68	28	35	1	6.8	6		5.5	402		0.3	0.1	2.1	0.4			1	8.3	511	87.2	9.4	3.9	584	187	89	30	1	0	0	0	0	0	0	0
58	55	0	166	75	2	0	2	0	0	3.7	9.1	44	42	11	316	24	18	17.7	1.6	6.1	4	90	4.7	679	188	0.7		1.9	6.71		5.9	0.7	5.1	1289	10.4	8.9	3.6	108		76		1	0	1	1	0	1	0	0
59	65	0	179	80	6	1	4	0	0	1.6	10.1	22.8	66	9.7	10	52	36	14	1.3						160				2.6	3.5	2.5	1.4	6.8	1634	44	8.9	2.9	74	109			1	0	1	1	0	0	0	0
60	46	1	167	74	0	0	0	0	0	9.9	10.1	55	35	7	226	13	23	72	1.95	7.2	3.7	92	7.1		314	0.6	0.2	1.99	3.53	49.4	104	10.15	8.54	699	33.9	8.8	4.6	244	188	109	27	0	1	1	1	0	1	0	0
61	29	1	172	101	6	3	1	0	0	45.3	8.5	69.7	17.8	3	13	195	28	20.5	1.21	6.2	4.51	118	3.44	244				2.25	3.24	3.42	6.01	2.83	9.65	12000	60	8.8	3.47	56	172	98.8	62	0	0	0	1	0	1	0	0
61	47	0	178	98	4	0	0	0	0	5.2	6.4	43	40	6	20	35	22	28	1.4	6.1	4.2		4.1	567		0.4	0.2	2.2	5.4			0.93	5.3	790	32	8.7		61	99	64	26	1	0	0	1	0	0	0	0
62	44	0	170	68	4	0	8	0	0	6.5	11	72	20	5	90	40	22	16	0.69	6.5	4.2	106	5.2	373				2.02	2.3	1.8	7.4	1.7	6.1	5865	46.6	9.08	4.4	160	185	106	40	1	0	0	1	0	1	0	0
63	37	0	179	93	3	0	0	1	0	5	15.9	52	43	3	150	14	21	26	1.13	6.3	4.8		6.8	330		0.53	0.24		4.9	4.4	32	1.7	11	98	45.6	8.7	3.3	117	201	120	44	1	0	1	1	0	0	0	0
64	55	1	163	78	2	1	0	0	0	1.9	11.2	18	75	5	142	54	22	25	0.84	6.2	3.7	81	2	227	163			2.2	2.49	10	47.7	1.49	7.6	806	64.1	8.9	4.2	45		79	53	1	0	0	1	0	1	0	0
65	55	1	158	75	0	3	8	1	0	2.7	10.3	63	35	2	90	48	26	15.4	1		4.3	91	3.6	322	110	2.1	0.4	1.53	4	17.9	41.14	1.7	8	555	80.3	8.6	4	147	172	117	25	1	0	1	1	0	0	0	0
66	55	0	172	70	6	0	9	1	0	1.3	7.9	21	72	6	15	21	14	25.2	1.65	9.6	3.8		4.3	190	115	0.8	0.22	1.9	3.6	11.3	21	1.8	5.7	4203	3	9.2	5.1	101	145	81	31	1	0	0	1	0	1	0	0
67	37	1	159	75	4	0	0	0	0	2.2	8.8	43	52	4	244	39	32	7	0.69	9.4	4.2	116	3.7	423	178	1.5	0.33		0.7	29.5	3.47	1.3	11.9	1797	40.9	9.3	2.7	211	127	47	33	0	0	1	1	0	0	0	0
68	33	1	153	65	0	0	1	0	0	2.5	14	75	22	1	382	142	88	15	0.7	7.7	4.2	77	2.6	411	146	0.75	0.2	2.5	4	0.1	2.5	11.7		1275		10.2	3.4	122	200	78	38	0	0	1	1	0	0	0	0
69	34	1	168	78	0	0	0	0	1	5.9	8.8	63	27	5	155	14	10	12.6	0.91				3.6	402	97			1.9	3.4	6	7	1.7	9.1		19.2	9.6	4	185	224			1	0	0	1	0	0	0	0
70	53	0	174	69	6	0	3	0	0	2.6	7.9	50	45	4	164	33	35	46	1.2	6.4	4.2	108	4.8	1067		0.8	0.43	1.8	10.7	2.7		1.8	8.1	622		9.6	4	52	73	35	23	1	0	0	1	0	0	0	1
72	57	1	157	72	0	1	0	0	0	3.2	11.3	67.5	21.4	6.7	200	17	16	28	0.8	7.5	5.1	155	5.4	552	156	0.7	0.3	2.2	4.02	32	40	1.3	9.18	730	27	10.7	3.8	126	220	144	50	1	0	0	1	0	1	0	0
73	59	1	168	80	6	0	0	0	0	6.2	11.1	53	42	2	255	16	14	27	0.92	8.2	5.2	115	6.16	550	273	0.2	0.11	2.1	0.9	1	2.6	10.5	1	875	16	10.1	3.86	100	229	118	44.1	1	0	0	1	0	0	0	0
74	26	0	171	58	6	0	0	1	0	28.3	12.5	70	8	7	418	33	32	42	0.95	6.5	4.5	87	3.5	292	250				1.09	37.3	46.6	1.5	7.32	2000	16.2	9.1	4.5	126	157	90	49	1	0	1	1	0	1	0	0
75	23	0	153	36.5	4	0	3	0	0	2.3	9.4	42	56	9.1	600	267	96	33	0.89	5.5	3.5	121		437	619	1.18	0.45	1.62	2	2.9	6.7	1.7	9.9		11	10.6	4.2	72	188	97	85	1	0	0	0	0	1	0	0
76	30	0	170	65	6	0	4	0	0	0.2	7.2				19	18	32	29	0.7	5.83	3.25	169	1.6	218	104	1.14	0.46	1.9	1.25	8.2	2.36	0.3	3.82		155	8.4	2.16	51	117	76	26	1	0	1	1	0	1	0	0
77	45	0	173	72	0	0	1	0	0	25.9	9.01	82	3	7	185	56	35	40	1.04	6.7	4.13	84	4.42			0.41	0.15	2.07	0.45	6.28	11.3	9.12	6.11	5040	32.4	9.14	3.99	389	147	84	27	1	0	1	0	1	0	0	0
78	32	0	173	57	4	0	0	1	0	3.3	11.6	78	20	1	371	31	17	18	0.52	7.61	3.27		3.3	243		0.58	0.23	1.7	4.4	8.1	24.4	2.2	8.8	1440	69	8.22	4.31	90	101	41	38	1	0	1	1	0	0	0	0
79	46	0	180	78	3	0	0	1	0	0.57	7				11	16	11	31	0.9	6.4	4	91	3.2		173	1	0.3	2	1.2			1.02	7.23	2000		10.1	2	197	65	31	10	1	0	1	1	0	0	0	0
80	45	1	167	70	6	0	1	0	0	4.5	8.9	77	19	3	367	21	11	26	0.53	7.01	4.19	180	4.7	526	202	0.95	0.06	1.7	0.7	22.5	41.8	1.9	10.4	1230	37.7	11.1	4.5	107	215	131	63	1	0	1	1	0	0	0	0
81	32	0	187	77	2	0	1	0	0	20.9	12.6	93.3	6.2	1	298	26	24	28	0.8	6.7	4.2	75	5.5	331	227	0.3	0.1	2	2.4			2.8	10.8	990.1	26	9.4	3.7	148	157	84	49	1	0	0	1	0	1	0	0
82	40	1	155	71	2	0	4	1	0	1.6	7	49.5	42.9	6.9	54	22	50	11		5.7	4.2	2	6	2289	190	0.88	0.19	2.28	1.84			1.25	8.11	870	63.6	8.6	3	171	151	88	33	1	0	1	1	0	0	0	1
83	37	0	174	95.5	0	0	0	0	0	6.7	8.9	38	43	8	542	26	21	18	1.2	7.6	4.5	92	7.1	650	150	0.6	0.2	2.2	2.4	4.45	4.76	1.8	13.3	704	17.8	9.6	3.7	315	129	40	26	1	0	1	1	0	1	0	0
84	17	1			2	0	4	1	0	2.1	8.5	34	62	2	16	46	23	43.87	1.4	5.9	4.4	120	5.7	745	158	3.78	3.15	1.1	0.01	0.61	5.16	0.7	6.54	3000	15.7	9.3		525	224	137	51	1	0	0	0	0	1	0	0
85	44	1	155	57	2	0	0	0	0	5.91	12.4	51.7	32.7	12	229	21	19	25	0.8	7.2	4.4	104	3.7	472	292	0.5	0.2	2.1	1.3	58.2	87.3	1.9	6.9	710	68	10.1	3.9	257	260	153	48	1	0	1	1	1	0	0	0
86	36	0	167	66	0	0	0	0	0	4.8	7.8	69	26	3	950	27	19	25	0.98	9	4.8	99	6.2	417	179	0.4	0.2		1.75			1.2	8.6	1116		10.3	4.5	146	154			0	0	0	0	0	0	0	0
87	51	0	178	73	4	0	0	0	0	5.7	11	63	29	3	219	75	32	14	1.04	8.2	4.8	112		403	218				3.1	2.4	2.8	1.3	10.9	1125	15.68		3.8	118	205	101	42	1	0	1	1	0	1	0	0
88	57	0	162	66	2	0	0	0	0	4.4	9.2	50	46	3	176	9	17	38	1.22	7.32	4.58	95	4.38	541	274	0.3	0.12	1.5	2.53	5.08	13.9	13.6	8.65	2006	11.3	10.3	3.5	167	148	36	79	1	0	1	0	1	1	0	0
89	39	0	178	94	7	0	0	0	0	6.4	10.5	49	41	3	607	57	37	16	0.8	7.2	4.8	98	4.1	347	204	0.4	0.2	2.4	3.2	5.75	3.13	1.52	7.15		35	10	4.3	100	158	144	41	1	0	0	1	0	1	0	0
90	50	0	169	63	6	0	0	0	0	4.6	9.8	48	47	3	69	21	16	33	0.8	7.6	3.9	113	5.2	314	264	0.2	0.11	1.7	3.9	6.6	16.5	2.4	7.2	1469	27.5	8.8	4.5	269	145	54	31	0	0	0	0	0	0	0	0
91	14	1	162	64	2	0	1	0	0	2.4	9.4	51	46	2	432	24	30	21	0.72	7	4.5	89	5.7	689		0.2	0.1	2.4	7.3	9.87	5.65	1.7	9.4	371	31.5	10.5	4.1	256	247	142	44	1	0	1	1	0	1	0	0
92	32	0	173	72	0	1	8	1	0	10.5	11.8	94	5	1	238	32	37	18.2	1	7.3	5	124		716	294			1.6	2.68			1.08	8.91	1874	19.9	8.7	4.3	374	277			0	0	0	0	0	0	0	0
93	40	0	182	83	6	0	4	0	0	3.3	12.3	31	57	12	81	71	36	44	1	7.6	4.4	90		512	150				1.52	6.76		0.6	7.49	1200	58.9	9.3	3.5	88	165			1	0	0	1	0	1	0	0
94	62	0	175	87	2	3	0	0	0	5	10.4	55	40	3	197	20	28	27.1	1.05	8.2	4.3	130		843	322					10.53	16.61			621	28.6	9.3	3.8	134	114			1	0	1	0	0	1	0	0
[truncated: 25 more columns]

## Sheet: Variable_Dictionary
Variable_Name	Value_Label_Name	Variable_Label
ID
age
Gender	Gender
Height
Weight
Blood_group	Blood_group
Race	Race
Diagnosis	Diagnosis
Relapse_status	Relapse_status
Diagnosis_date
transplant_date
HLA_compability	HLA_compability
Recipient_WBC
Recipient_HBG
Recipient_Neutrophil
Recipient_Lymphocyte
Recipient_Monocyte
Recipient_platelet
ALT
AST
BUN
creatinine
Total_protein
albumin
FBS
uric_acid
LDH
ALP
Bilirubin_total
Bilirubin_direct
Mg
TSH
LH
FSH
T3
T4
Ferritin
PTH
Calcium
Phosphorus
Triglycride
Cholestrol
LDL
HDL
CMV_IgG	CMV_IgG
CMV_IgM	CMV_IgM
HSV_IgG	HSV_IgG
VZV_IgG	VZV_IgG
VZV_IgM	VZV_IgM
HBs_ab	HBs_ab
HBs_IgM	HBs_IgM
HBc_ab	HBc_ab
HBe_ab	HBe_ab
Hpylori_IgG	Hpylori_IgG
Hpylori_IgA	Hpylori_IgA
Toxoplasma_IgG	Toxoplasma_IgG
HIV_ab	HIV_ab
PPD	PPD
EBV_IgG	EBV_IgG
EBV_IgM	EBV_IgM
donor_WBC
donor_HGB
donor_Nuetrophil
donor_Lymphocyte
donor_monocyte
donor_platelet
donor_blood_group	donor_blood_group
MNC
Death	Death
death_time
survival_days
BMI
diagonsis_to_transplant
Blood_group_missmatch	mismatch
conditioning_regimen	regimen
engraft_day		Engraftment (Days)
engraftment_status		Engraftment Status
Dx_group	Dx_group_lbl	Diagnosis Group (3-level)

## Sheet: Value_Codes
Value_Label_Name	Code	Meaning_of_Code
Blood_group	0	A+
Blood_group	1	A-
Blood_group	2	B+
Blood_group	3	B-
Blood_group	4	AB+
Blood_group	5	AB-
Blood_group	6	O+
Blood_group	7	O-
CMV_IgG	0	Negative
CMV_IgG	1	Positive
CMV_IgM	0	Negative
CMV_IgM	1	Positive
Death	0	No
Death	1	Yes
Diagnosis	0	AML
Diagnosis	1	ALL
Diagnosis	2	MDS
Diagnosis	3	Myelofibrosis
Diagnosis	4	Aplastic anemia
Diagnosis	5	CML
Diagnosis	6	Hodgkin lymphoma
Diagnosis	7	CAMT
Diagnosis	8	Non-Hodgkin
Diagnosis	9	Multiple Myeloma
Dx_group_lbl	1	Acute Leukemia
Dx_group_lbl	2	Other Malignant
Dx_group_lbl	3	Non-Malignant/BMF
EBV_IgG	0	Negative
EBV_IgG	1	Positive
EBV_IgM	0	Negative
EBV_IgM	1	Positive
Gender	0	Male
Gender	1	Female
HBc_ab	0	Negative
HBc_ab	1	Positive
HBe_ab	0	Negative
HBe_ab	1	Positive
HBs_IgM	0	Negative
HBs_IgM	1	Positive
HBs_ab	0	Negative
HBs_ab	1	Positive
HIV_ab	0	Negative
HIV_ab	1	Positive
HLA_compability	0	Full-match
HLA_compability	1	Haploidentical
HSV_IgG	0	Negative
HSV_IgG	1	Positive
Hpylori_IgA	0	Negative
Hpylori_IgA	1	Positive
Hpylori_IgG	0	Negative
Hpylori_IgG	1	Positive
PPD	0	Negative
PPD	1	Positive
Race	0	Kurd
Race	1	Lor
Race	2	Esfahan
Race	3	Hamedan
Relapse_status	0	Non-relapsed
Relapse_status	1	Relapsed
Toxoplasma_IgG	0	Negative
Toxoplasma_IgG	1	Positive
VZV_IgG	0	Negative
VZV_IgG	1	Positive
VZV_IgM	0	Negative
VZV_IgM	1	Positive
donor_blood_group	0	A+
donor_blood_group	1	A-
donor_blood_group	2	B+
donor_blood_group	3	B-
donor_blood_group	4	AB+
donor_blood_group	5	AB-
donor_blood_group	6	O+
donor_blood_group	7	O-
mismatch	0	No
mismatch	1	Yes
regimen	1	MAC (Busulfan + Endoxan)
regimen	2	Flu/ATG/Bu
regimen	3	ATG/Bu/Endoxan
